# Supplementary material for: Ash and Slag Waste Processing in Self-Shielded Atmospheric DC Arc Discharge Plasma
Source: Materials (Basel). 2022 Nov 16;15(22):8134. doi: 10.3390/ma15228134 (PMC9698856; doi:10.3390/ma15228134)
Supplement: Supplementary file 1 [file materials-15-08134-s001.zip]

Archive with 1 entries (1 files):
- materials-1979715-supplementary.pdf
